# Supplementary material for: Neuroinflammatory responses and blood–brain barrier injury in chronic alcohol exposure: role of purinergic P2 × 7 Receptor signaling
Source: J Neuroinflammation. 2024 Sep 28;21:244. doi: 10.1186/s12974-024-03230-4 (PMC11439317; doi:10.1186/s12974-024-03230-4)
Supplement: Supplementary file 5 — Supplementary Material 5 [file 12974_2024_3230_MOESM5_ESM.xlsx]

## Sheet: IL1b
Unknowns: IL-1β
Sample	Well	Signal	Mean	CV	Calc. Concentration	Calc. Conc. Mean	Calc. Conc. CV	Detection Range
U001	A03	314	316	0.895072	2.54609e-05	2.68832e-05	7.48223	In Detection Range
U001	A04	318	316	0.895072	2.83055e-05	2.68832e-05	7.48223	In Detection Range						26	2.68832e-05
U002	B03	299	287	6.17022	1.61859e-05	1.08463e-05	69.6214	In Detection Range						27	1.08463e-05
U002	B04	274	287	6.17022	5.50668e-06	1.08463e-05	69.6214	Below Detection Range					Air control	31	0.000187179
U003	C03	446	437	3.0779	0.000205795	0.000187179	14.0651	In Detection Range						32	4.47099e-05
U003	C04	427	437	3.0779	0.000168563	0.000187179	14.0651	In Detection Range						33	0.000381108
U004	D03	325	337	5.03578	3.36639e-05	4.47099e-05	34.9394	In Detection Range						34	0.000213144
U004	D04	349	337	5.03578	5.57558e-05	4.47099e-05	34.9394	In Detection Range						35	5.84952e-05
U005	E03	533	517	4.37668	0.000426552	0.000381108	16.8633	In Detection Range						81	0.000183828
U005	E04	501	517	4.37668	0.000335664	0.000381108	16.8633	In Detection Range						82	4.71293e-05
U006	F03	446	450	1.10117	0.000205795	0.000213144	4.87606	In Detection Range					BBG	83	0.000219655
U006	F04	453	450	1.10117	0.000220493	0.000213144	4.87606	In Detection Range						84	3.85769e-05
U007	G03	356	352	1.81052	6.32977e-05	5.84952e-05	11.6108	In Detection Range						85	1.94796e-05
U007	G04	347	352	1.81052	5.36927e-05	5.84952e-05	11.6108	In Detection Range						61	5.71285e-05
U008	H03	410	434	7.66644	0.000138527	0.000183828	34.8513	In Detection Range						62	0.000168143
U008	H04	457	434	7.66644	0.00022913	0.000183828	34.8513	In Detection Range					CIE	65	0.000168906
U009	A05	312	337	10.4912	2.40975e-05	4.71293e-05	69.1117	In Detection Range						69	0.000634624
U009	A06	362	337	10.4912	7.01611e-05	4.71293e-05	69.1117	In Detection Range						72	0.000156565
U010	B05	459	453	2.03147	0.000233514	0.000219655	8.92315	In Detection Range						79	0.00104017
U010	B06	446	453	2.03147	0.000205795	0.000219655	8.92315	In Detection Range						41	3.09435e-05
U011	C05	322	331	3.63716	3.1308e-05	3.85769e-05	26.6476	In Detection Range						42	0.000122616
U011	C06	339	331	3.63716	4.58459e-05	3.85769e-05	26.6476	In Detection Range					CIE+BBG	43	9.40815e-05
U012	D05	299	305	2.55441	1.61859e-05	1.94796e-05	23.9124	In Detection Range						44	0.000235475
U012	D06	310	305	2.55441	2.27733e-05	1.94796e-05	23.9124	In Detection Range						46	0.000103268
U013	E05	358	350	3.23249	6.55445e-05	5.71285e-05	20.8337	In Detection Range						49	0.000196397
U013	E06	342	350	3.23249	4.87125e-05	5.71285e-05	20.8337	In Detection Range
U014	F05	464	422	14.2596	0.000244663	0.000168143	64.3592	In Detection Range
U014	F06	379	422	14.2596	9.16233e-05	0.000168143	64.3592	In Detection Range
U015	G05	419	427	2.64958	0.000154045	0.000168906	12.4429	In Detection Range
U015	G06	435	427	2.64958	0.000183767	0.000168906	12.4429	In Detection Range
U016	H05	580	595	3.4493	0.000580805	0.000634624	11.993	In Detection Range
U016	H06	609	595	3.4493	0.000688442	0.000634624	11.993	In Detection Range
U017	A07	402	420	5.89958	0.000125454	0.000156565	28.1015	In Detection Range
U017	A08	437	420	5.89958	0.000187675	0.000156565	28.1015	In Detection Range
U018	B07	688	690	0.409917	0.00103055	0.00104017	1.30804	In Detection Range
U018	B08	692	690	0.409917	0.00104979	0.00104017	1.30804	In Detection Range
U019	C07	312	321	3.96508	2.40975e-05	3.09435e-05	31.2881	In Detection Range
U019	C08	330	321	3.96508	3.77894e-05	3.09435e-05	31.2881	In Detection Range
U020	D07	385	400	5.13294	9.99145e-05	0.000122616	26.183	In Detection Range
U020	D08	414	400	5.13294	0.000145317	0.000122616	26.183	In Detection Range
U021	E07	361	380	6.89406	6.89916e-05	9.40815e-05	37.7146	In Detection Range
U021	E08	398	380	6.89406	0.000119171	9.40815e-05	37.7146	In Detection Range
U022	F07	440	459	5.85404	0.000193618	0.000235475	25.1381	In Detection Range
U022	F08	478	459	5.85404	0.000277331	0.000235475	25.1381	In Detection Range
U023	G07	328	378	18.7065	3.61093e-05	0.000103268	91.9711	In Detection Range
U023	G08	428	378	18.7065	0.000170426	0.000103268	91.9711	In Detection Range
U024	H07	453	441	3.8482	0.000220493	0.000196397	17.3515	In Detection Range
U024	H08	429	441	3.8482	0.0001723	0.000196397	17.3515	In Detection Range

## Sheet: TNF alpha
Unknowns: TNF-α
Sample	Well	Signal	Mean	CV	Calc. Concentration	Calc. Conc. Mean	Calc. Conc. CV	Detection Range
U001	A03	534	598	15.0297	8.674e-05	0.000771005	125.511	Below Detection Range
U001	A04	661	598	15.0297	0.00145527	0.000771005	125.511	In Detection Range
U002	B03	530	581	12.3028	7.08063e-05	0.000525304	122.359	Below Detection Range					26	0.000771005
U002	B04	631	581	12.3028	0.000979801	0.000525304	122.359	In Detection Range					27	0.000525304
U003	C03	689	758	12.7886	0.00198475	0.003881	69.0982	In Detection Range				Air control	31	0.003881
U003	C04	826	758	12.7886	0.00577725	0.003881	69.0982	In Detection Range					32	0.00109586
U004	D03	584	631	10.5338	0.000424859	0.00109586	86.5928	In Detection Range					33	0.0085629
U004	D04	678	631	10.5338	0.00176685	0.00109586	86.5928	In Detection Range					34	0.00148281
U005	E03	990	883	17.1371	0.0129648	0.0085629	72.6997	In Detection Range					35	0.00631885
U005	E04	776	883	17.1371	0.00416101	0.0085629	72.6997	In Detection Range					81	0.00314018
U006	F03	575	647	15.6406	0.000344902	0.00148281	108.527	In Detection Range					82	0.00362008
U006	F04	718	647	15.6406	0.00262071	0.00148281	108.527	In Detection Range				BBG	83	0.00505109
U007	G03	877	839	6.40526	0.00770201	0.00631885	30.9565	In Detection Range					84	0.00304272
U007	G04	801	839	6.40526	0.00493568	0.00631885	30.9565	In Detection Range					85	0.00320755
U008	H03	701	737	6.81664	0.00223709	0.00314018	40.6717	In Detection Range					61	0.00515648
U008	H04	772	737	6.81664	0.00404327	0.00314018	40.6717	In Detection Range					62	0.00834078
U009	A05	780	756	4.48957	0.00428047	0.00362008	25.7985	In Detection Range				CIE	65	0.0199552
U009	A06	732	756	4.48957	0.0029597	0.00362008	25.7985	In Detection Range					69	0.0205706
U010	B05	799	805	0.966833	0.00487125	0.00505109	5.03527	In Detection Range					72	0.00636594
U010	B06	810	805	0.966833	0.00523093	0.00505109	5.03527	In Detection Range					79	0.0137992
U011	C05	747	735	2.30892	0.00334605	0.00304272	14.0984	In Detection Range					41	0.00164518
U011	C06	723	735	2.30892	0.00273938	0.00304272	14.0984	In Detection Range					42	0.00423933
U012	D05	769	740	5.54219	0.00395608	0.00320755	33.0025	In Detection Range				CIE+BBG	43	0.00395137
U012	D06	711	740	5.54219	0.00245903	0.00320755	33.0025	In Detection Range					44	0.011657
U013	E05	756	804	8.44307	0.00358936	0.00515648	42.9796	In Detection Range					46	0.00611946
U013	E06	852	804	8.44307	0.00672359	0.00515648	42.9796	In Detection Range					49	0.0102952
U014	F05	911	892	3.01234	0.0091406	0.00834078	13.5614	In Detection Range
U014	F06	873	892	3.01234	0.00754095	0.00834078	13.5614	In Detection Range
U015	G05	1089	1108	2.4251	0.018711	0.0199552	8.81727	In Detection Range
U015	G06	1127	1108	2.4251	0.0211993	0.0199552	8.81727	In Detection Range
U016	H05	904	1089	24.0247	0.00883424	0.0205706	80.6867	In Detection Range
U016	H06	1274	1089	24.0247	0.032307	0.0205706	80.6867	In Detection Range
U017	A07	810	841	5.21292	0.00523093	0.00636594	25.2146	In Detection Range
U017	A08	872	841	5.21292	0.00750095	0.00636594	25.2146	In Detection Range
U018	B07	996	1006	1.33615	0.0132828	0.0137992	5.29211	In Detection Range
U018	B08	1015	1006	1.33615	0.0143155	0.0137992	5.29211	In Detection Range
U019	C07	676	672	0.947723	0.00172861	0.00164518	7.17158	In Detection Range
U019	C08	667	672	0.947723	0.00156175	0.00164518	7.17158	In Detection Range
U020	D07	787	779	1.5441	0.00449363	0.00423933	8.48323	In Detection Range
U020	D08	770	779	1.5441	0.00398503	0.00423933	8.48323	In Detection Range
U021	E07	755	769	2.4843	0.0035619	0.00395137	13.9392	In Detection Range
U021	E08	782	769	2.4843	0.00434084	0.00395137	13.9392	In Detection Range
U022	F07	962	965	0.366567	0.0115322	0.011657	1.51402	In Detection Range
U022	F08	967	965	0.366567	0.0117818	0.011657	1.51402	In Detection Range
U023	G07	826	836	1.60802	0.00577725	0.00611946	7.90846	In Detection Range
U023	G08	845	836	1.60802	0.00646167	0.00611946	7.90846	In Detection Range
U024	H07	987	933	8.18516	0.0128072	0.0102952	34.5067	In Detection Range
U024	H08	879	933	8.18516	0.00778319	0.0102952	34.5067	In Detection Range

## Sheet: IL6
Unknowns: IL-6
Sample	Well	Signal	Mean	CV	Calc. Concentration	Calc. Conc. Mean	Calc. Conc. CV	Detection Range
U001	A03	542	543	0.260444	0.0020389	0.00208035	2.81764	In Detection Range
U001	A04	544	543	0.260444	0.0021218	0.00208035	2.81764	In Detection Range
U002	B03	518	513	1.37838	0.00117707	0.00103334	19.6701	In Detection Range
U002	B04	508	513	1.37838	0.000889617	0.00103334	19.6701	In Detection Range
U003	C03	815	788	4.84566	0.0299803	0.0258512	22.5889	In Detection Range
U003	C04	761	788	4.84566	0.021722	0.0258512	22.5889	In Detection Range
U004	D03	569	565	1.12736	0.00330371	0.00307536	10.5008	In Detection Range					26	0.00208035
U004	D04	560	565	1.12736	0.00284701	0.00307536	10.5008	In Detection Range					27	0.00103334
U005	E03	1060	961	14.6501	0.0850867	0.0615978	53.9277	In Detection Range				Air control	32	0.00307536
U005	E04	861	961	14.6501	0.0381089	0.0615978	53.9277	In Detection Range					34	0.00475116
U006	F03	583	594	2.50198	0.00408453	0.00475116	19.8428	In Detection Range					35	0.00484368
U006	F04	604	594	2.50198	0.0054178	0.00475116	19.8428	In Detection Range					81	0.00617035
U007	G03	610	595	3.68718	0.00583471	0.00484368	28.9349	In Detection Range					82	0.00808282
U007	G04	579	595	3.68718	0.00385266	0.00484368	28.9349	In Detection Range				BBG	83	0.00829778
U008	H03	594	614	4.49506	0.00475855	0.00617035	32.3578	In Detection Range					84	0.00674112
U008	H04	633	614	4.49506	0.00758216	0.00617035	32.3578	In Detection Range					85	0.00412067
U009	A05	653	639	3.2116	0.00929556	0.00808282	21.2187	In Detection Range					61	0.00469595
U009	A06	624	639	3.2116	0.00687008	0.00808282	21.2187	In Detection Range					62	0.00784068
U010	B05	648	642	1.43295	0.00885021	0.00829778	9.41521	In Detection Range				CIE	65	0.00974759
U010	B06	635	642	1.43295	0.00774535	0.00829778	9.41521	In Detection Range					72	0.0656387
U011	C05	648	620	6.38677	0.00885021	0.00674112	44.2465	In Detection Range					79	0.0148019
U011	C06	592	620	6.38677	0.00463202	0.00674112	44.2465	In Detection Range					41	0.00883631
U012	D05	578	584	1.33302	0.00379579	0.00412067	11.1498	In Detection Range					42	0.00562424
U012	D06	589	584	1.33302	0.00444555	0.00412067	11.1498	In Detection Range				CIE+BBG	43	0.00514966
U013	E05	591	593	0.476969	0.00456942	0.00469595	3.81043	In Detection Range					44	0.0140967
U013	E06	595	593	0.476969	0.00482248	0.00469595	3.81043	In Detection Range					46	0.00533215
U014	F05	651	636	3.4493	0.00911606	0.00784068	23.0039	In Detection Range					49	0.0114016
U014	F06	620	636	3.4493	0.0065653	0.00784068	23.0039	In Detection Range
U015	G05	671	658	2.90371	0.0109931	0.00974759	18.07	In Detection Range
U015	G06	644	658	2.90371	0.0085021	0.00974759	18.07	In Detection Range
U016	H05	5263	4920	9.87463	6.05461	5.2262	22.4167	In Detection Range
U016	H06	4576	4920	9.87463	4.3978	5.2262	22.4167	In Detection Range
U017	A07	952	986	4.8766	0.0571917	0.0656387	18.1995	In Detection Range
U017	A08	1020	986	4.8766	0.0740857	0.0656387	18.1995	In Detection Range
U018	B07	696	707	2.1018	0.0135969	0.0148019	11.513	In Detection Range
U018	B08	717	707	2.1018	0.016007	0.0148019	11.513	In Detection Range
U019	C07	636	648	2.51173	0.00782763	0.00883631	16.1435	In Detection Range
U019	C08	659	648	2.51173	0.00984498	0.00883631	16.1435	In Detection Range
U020	D07	607	607	0	0.00562424	0.00562424	0	In Detection Range
U020	D08	607	607	0	0.00562424	0.00562424	0	In Detection Range
U021	E07	598	600	0.471405	0.00501692	0.00514966	3.64526	In Detection Range
U021	E08	602	600	0.471405	0.00528239	0.00514966	3.64526	In Detection Range
U022	F07	699	701	0.302829	0.0139287	0.0140967	1.68519	In Detection Range
U022	F08	702	701	0.302829	0.0142647	0.0140967	1.68519	In Detection Range
U023	G07	611	603	1.99516	0.00590575	0.00533215	15.2133	In Detection Range
U023	G08	594	603	1.99516	0.00475855	0.00533215	15.2133	In Detection Range
U024	H07	682	675	1.46659	0.0121034	0.0114016	8.70425	In Detection Range
U024	H08	668	675	1.46659	0.0106999	0.0114016	8.70425	In Detection Range

## Sheet: IFNg
Unknowns: IFN-γ
Sample	Well	Signal	Mean	CV	Calc. Concentration	Calc. Conc. Mean	Calc. Conc. CV	Detection Range				26	3.79595e-05
U001	A03	355	351	1.61164	4.27216e-05	3.79595e-05	17.7415	In Detection Range				27	1.28512e-06
U001	A04	347	351	1.61164	3.31975e-05	3.79595e-05	17.7415	In Detection Range			Air control	31	6.26406e-06
U002	B03	300	299	0.472981	1.50208e-06	1.28512e-06	23.876	Below Detection Range				32	8.78974e-07
U002	B04	298	299	0.472981	1.06815e-06	1.28512e-06	23.876	Below Detection Range				33	1.16296e-05
U003	C03	304	312	3.62619	2.59262e-06	6.26406e-06	82.8887	Below Detection Range				34	7.73576e-06
U003	C04	320	312	3.62619	9.9355e-06	6.26406e-06	82.8887	Below Detection Range				35	5.92786e-05
U004	D03	297	297	0	8.78974e-07	8.78974e-07	0	Below Detection Range				81	4.48936e-05
U004	D04	297	297	0	8.78974e-07	8.78974e-07	0	Below Detection Range				82	4.03931e-05
U005	E03	326	323	1.53481	1.39228e-05	1.16296e-05	27.8856	In Detection Range			BBG	83	6.50428e-05
U005	E04	319	323	1.53481	9.33648e-06	1.16296e-05	27.8856	Below Detection Range				84	2.02524e-05
U006	F03	319	316	1.34261	9.33648e-06	7.73576e-06	29.2636	Below Detection Range				85	2.07248e-05
U006	F04	313	316	1.34261	6.13504e-06	7.73576e-06	29.2636	Below Detection Range				61	0.000116733
U007	G03	366	367	0.385344	5.77865e-05	5.92786e-05	3.5598	In Detection Range				62	5.1951e-05
U007	G04	368	367	0.385344	6.07707e-05	5.92786e-05	3.5598	In Detection Range			CIE	65	0.000303367
U008	H03	327	352	10.0441	1.46529e-05	4.48936e-05	95.2627	In Detection Range				72	6.901e-05
U008	H04	377	352	10.0441	7.51344e-05	4.48936e-05	95.2627	In Detection Range				79	0.000118835
U009	A05	330	350	8.08122	1.69557e-05	4.03931e-05	82.0572	In Detection Range				41	2.46071e-05
U009	A06	370	350	8.08122	6.38305e-05	4.03931e-05	82.0572	In Detection Range			CIE+BBG	42	5.72659e-05
U010	B05	355	370	5.54969	4.27216e-05	6.50428e-05	48.5326	In Detection Range				43	8.35728e-05
U010	B06	384	370	5.54969	8.7364e-05	6.50428e-05	48.5326	In Detection Range
U011	C05	327	334	2.75634	1.46529e-05	2.02524e-05	39.1011	In Detection Range
U011	C06	340	334	2.75634	2.58519e-05	2.02524e-05	39.1011	In Detection Range
U012	D05	315	332	7.03907	7.12744e-06	2.07248e-05	92.7852	Below Detection Range
U012	D06	348	332	7.03907	3.43221e-05	2.07248e-05	92.7852	In Detection Range
U013	E05	373	397	8.38185	6.85617e-05	0.000116733	58.3592	In Detection Range
U013	E06	420	397	8.38185	0.000164904	0.000116733	58.3592	In Detection Range
U014	F05	375	361	5.68824	7.18103e-05	5.1951e-05	54.0612	In Detection Range
U014	F06	346	361	5.68824	3.20917e-05	5.1951e-05	54.0612	In Detection Range
U015	G05	472	467	1.51415	0.000320304	0.000303367	7.89564	In Detection Range
U015	G06	462	467	1.51415	0.000286429	0.000303367	7.89564	In Detection Range
U016	H05	513	616	23.5511	0.000479084	0.00111674	80.7515	In Detection Range
U016	H06	718	616	23.5511	0.0017544	0.00111674	80.7515	In Detection Range
U017	A07	361	373	4.36603	5.0656e-05	6.901e-05	37.6127	In Detection Range
U017	A08	384	373	4.36603	8.7364e-05	6.901e-05	37.6127	In Detection Range
U018	B07	398	400	0.707107	0.000114603	0.000118835	5.03624	In Detection Range
U018	B08	402	400	0.707107	0.000123067	0.000118835	5.03624	In Detection Range
U019	C07	311	334	9.54117	5.21733e-06	2.46071e-05	111.436	Below Detection Range
U019	C08	356	334	9.54117	4.39969e-05	2.46071e-05	111.436	In Detection Range
U020	D07	355	365	3.87456	4.27216e-05	5.72659e-05	35.9181	In Detection Range
U020	D08	375	365	3.87456	7.18103e-05	5.72659e-05	35.9181	In Detection Range
U021	E07	390	382	3.15093	9.85838e-05	8.35728e-05	25.4016	In Detection Range
U021	E08	373	382	3.15093	6.85617e-05	8.35728e-05	25.4016	In Detection Range
U022	F07	604	642	8.26703	0.000946024	0.00119794	29.7392	In Detection Range
U022	F08	679	642	8.26703	0.00144985	0.00119794	29.7392	In Detection Range
U023	G07	2851	2879	1.35108	0.0631867	0.0645634	3.01546	In Detection Range
U023	G08	2906	2879	1.35108	0.06594	0.0645634	3.01546	In Detection Range
U024	H07	2775	2720	2.85962	0.0594792	0.0568958	6.42125	In Detection Range
U024	H08	2665	2720	2.85962	0.0543125	0.0568958	6.42125	In Detection Range

## Sheet: IL-10
Unknowns: IL-10
Sample	Well	Signal	Mean	CV	Calc. Concentration	Calc. Conc. Mean	Calc. Conc. CV	Detection Range
U001	A03	1367	1358	0.989689	0.000100792	7.93425e-05	38.2319	In Detection Range
U001	A04	1348	1358	0.989689	5.7893e-05	7.93425e-05	38.2319	In Detection Range
U002	B03	1323	1340	1.74203	1.94673e-05	4.69903e-05	82.8329	Below Detection Range				26	7.93425e-05
U002	B04	1356	1340	1.74203	7.45134e-05	4.69903e-05	82.8329	In Detection Range				27	4.69903e-05
U003	C03	1731	1806	5.83544	0.00321387	0.00448042	39.9779	In Detection Range			Air control	31	0.00448042
U003	C04	1880	1806	5.83544	0.00574697	0.00448042	39.9779	In Detection Range				32	0.000280401
U004	D03	1429	1419	0.996627	0.000323161	0.000280401	21.5662	In Detection Range				33	0.0054512
U004	D04	1409	1419	0.996627	0.000237641	0.000280401	21.5662	In Detection Range				34	0.00227729
U005	E03	1899	1864	2.6941	0.00612262	0.0054512	17.4189	In Detection Range				35	0.00194827
U005	E04	1828	1864	2.6941	0.00477977	0.0054512	17.4189	In Detection Range				81	0.00195122
U006	F03	1681	1661	1.74594	0.00252783	0.00227729	15.5588	In Detection Range				82	0.00112515
U006	F04	1640	1661	1.74594	0.00202675	0.00227729	15.5588	In Detection Range			BBG	83	0.0021894
U007	G03	1665	1632	2.90384	0.0023257	0.00194827	27.3964	In Detection Range				84	0.000279245
U007	G04	1598	1632	2.90384	0.00157085	0.00194827	27.3964	In Detection Range				85	0.000331001
U008	H03	1295	1536	22.1503	7.00051e-07	0.00195122	141.371	Below Detection Range				61	0.00259946
U008	H04	1776	1536	22.1503	0.00390174	0.00195122	141.371	In Detection Range				62	0.00590231
U009	A05	1566	1550	1.45983	0.00126248	0.00112515	17.2613	In Detection Range			CIE	65
U009	A06	1534	1550	1.45983	0.000987822	0.00112515	17.2613	In Detection Range				69
U010	B05	1560	1644	7.22591	0.00120842	0.0021894	63.3652	In Detection Range				72	0.000874499
U010	B06	1728	1644	7.22591	0.00317038	0.0021894	63.3652	In Detection Range				79	0.0012317
U011	C05	1401	1418	1.69546	0.000207111	0.000279245	36.5317	In Detection Range				41	0.000185493
U011	C06	1435	1418	1.69546	0.000351379	0.000279245	36.5317	In Detection Range				42	0.000704763
U012	D05	1416	1430	1.38454	0.000266079	0.000331001	27.7383	In Detection Range			CIE+BBG	43	0.00109456
U012	D06	1444	1430	1.38454	0.000395923	0.000331001	27.7383	In Detection Range				44	0.00744283
U013	E05	1683	1687	0.293492	0.00255369	0.00259946	2.49026	In Detection Range				46	0.00765371
U013	E06	1690	1687	0.293492	0.00264524	0.00259946	2.49026	In Detection Range				49	0.014971
U014	F05	1838	1886	3.59927	0.00495885	0.00590231	22.6057	In Detection Range
U014	F06	1934	1886	3.59927	0.00684578	0.00590231	22.6057	In Detection Range
U015	G05	2474	2428	2.709	0.0231287	0.0213833	11.5438	In Detection Range
U015	G06	2381	2428	2.709	0.0196378	0.0213833	11.5438	In Detection Range
U016	H05	2700	2654	2.47827	0.0328036	0.0307107	9.63749	In Detection Range
U016	H06	2607	2654	2.47827	0.0286179	0.0307107	9.63749	In Detection Range
U017	A07	1497	1519	2.00234	0.000712243	0.000874499	26.2395	In Detection Range
U017	A08	1540	1519	2.00234	0.00103675	0.000874499	26.2395	In Detection Range
U018	B07	1537	1562	2.21891	0.00101214	0.0012317	25.2096	In Detection Range
U018	B08	1586	1562	2.21891	0.00145126	0.0012317	25.2096	In Detection Range
U019	C07	1421	1391	3.10201	0.000287376	0.000185493	77.6764	In Detection Range
U019	C08	1360	1391	3.10201	8.36102e-05	0.000185493	77.6764	In Detection Range
U020	D07	1522	1494	2.65047	0.000893511	0.000704763	37.875	In Detection Range
U020	D08	1466	1494	2.65047	0.000516016	0.000704763	37.875	In Detection Range
U021	E07	1561	1547	1.32597	0.00121735	0.00109456	15.8644	In Detection Range
U021	E08	1532	1547	1.32597	0.000971774	0.00109456	15.8644	In Detection Range
U022	F07	1967	1962	0.396542	0.00756463	0.00744283	2.31443	In Detection Range
U022	F08	1956	1962	0.396542	0.00732102	0.00744283	2.31443	In Detection Range
U023	G07	1945	1971	1.83012	0.0070814	0.00765371	10.5748	In Detection Range
U023	G08	1996	1971	1.83012	0.00822602	0.00765371	10.5748	In Detection Range
U024	H07	2275	2242	2.08158	0.0160075	0.014971	9.79063	In Detection Range
U024	H08	2209	2242	2.08158	0.0139346	0.014971	9.79063	In Detection Range

## Sheet: IL5
Unknowns: IL-5
Sample	Well	Signal	Mean	CV	Calc. Concentration	Calc. Conc. Mean	Calc. Conc. CV	Detection Range
U001	A03	495	495	0	0.000202333	0.000202333	0	In Detection Range
U001	A04	495	495	0	0.000202333	0.000202333	0	In Detection Range
U002	B03	469	472	0.749848	0.000106022	0.000114048	9.95258	In Detection Range
U002	B04	474	472	0.749848	0.000122074	0.000114048	9.95258	In Detection Range
U003	C03	546	525	5.65685	0.00048516	0.000364148	46.9965	In Detection Range
U003	C04	504	525	5.65685	0.000243136	0.000364148	46.9965	In Detection Range
U004	D03	588	595	1.54624	0.000813532	0.000873221	9.66684	In Detection Range
U004	D04	601	595	1.54624	0.000932909	0.000873221	9.66684	In Detection Range					26	0.000202333
U005	E03	521	508	3.76195	0.000330807	0.000264423	35.5047	In Detection Range					27	0.000114048
U005	E04	494	508	3.76195	0.000198038	0.000264423	35.5047	In Detection Range				Air control	31	0.000364148
U006	F03	512	494	5.30151	0.000282661	0.000204043	54.4897	In Detection Range					32	0.000873221
U006	F04	475	494	5.30151	0.000125425	0.000204043	54.4897	In Detection Range					33	0.000264423
U007	G03	613	600	3.18463	0.00105061	0.00092326	19.5064	In Detection Range					34	0.000204043
U007	G04	586	600	3.18463	0.000795914	0.00092326	19.5064	In Detection Range					35	0.00092326
U008	H03	694	737	8.25118	0.00203546	0.0027425	36.4597	In Detection Range					81	0.0027425
U008	H04	780	737	8.25118	0.00344955	0.0027425	36.4597	In Detection Range					82	0.00100493
U009	A05	595	608	3.02381	0.000876764	0.00100493	18.036	In Detection Range				BBG	83	0.00123598
U009	A06	621	608	3.02381	0.00113309	0.00100493	18.036	In Detection Range					84	0.00048767
U010	B05	625	631	1.23365	0.00117554	0.00123598	6.9163	In Detection Range					85	0.000239273
U010	B06	636	631	1.23365	0.00129643	0.00123598	6.9163	In Detection Range					61	0.00737182
U011	C05	578	542	9.53256	0.000727432	0.00048767	69.5293	In Detection Range					62	0.00142435
U011	C06	505	542	9.53256	0.000247909	0.00048767	69.5293	In Detection Range				CIE	65	0.00104155
U012	D05	497	503	1.68693	0.000211066	0.000239273	16.6712	In Detection Range					69	0.00191679
U012	D06	509	503	1.68693	0.000267479	0.000239273	16.6712	In Detection Range					72	0.000541884
U013	E05	952	950	0.372357	0.00744092	0.00737182	1.32561	In Detection Range					79	0.00327559
U013	E06	947	950	0.372357	0.00730272	0.00737182	1.32561	In Detection Range					41	0.000124415
U014	F05	653	647	1.31148	0.0014953	0.00142435	7.0446	In Detection Range					42	0.000217891
U014	F06	641	647	1.31148	0.0013534	0.00142435	7.0446	In Detection Range				CIE+BBG	43	0.000348332
U015	G05	632	611	4.86064	0.00125176	0.00104155	28.5416	In Detection Range					44	0.00248532
U015	G06	590	611	4.86064	0.000831349	0.00104155	28.5416	In Detection Range					46	0.000455868
U016	H05	661	685	4.85523	0.00159397	0.00191679	23.8181	In Detection Range					49	0.00185595
U016	H06	708	685	4.85523	0.00223962	0.00191679	23.8181	In Detection Range
U017	A07	548	554	1.53164	0.000498826	0.000541884	11.2374	In Detection Range
U017	A08	560	554	1.53164	0.000584943	0.000541884	11.2374	In Detection Range
U018	B07	777	771	1.19304	0.00339376	0.00327559	5.10191	In Detection Range
U018	B08	764	771	1.19304	0.00315742	0.00327559	5.10191	In Detection Range
U019	C07	484	474	2.98357	0.000157696	0.000124415	37.8295	In Detection Range
U019	C08	464	474	2.98357	9.11347e-05	0.000124415	37.8295	In Detection Range
U020	D07	501	499	0.709234	0.000229105	0.000217891	7.27887	In Detection Range
U020	D08	496	499	0.709234	0.000206676	0.000217891	7.27887	In Detection Range
U021	E07	529	524	1.34944	0.000376893	0.000348332	11.5957	In Detection Range
U021	E08	519	524	1.34944	0.00031977	0.000348332	11.5957	In Detection Range
U022	F07	706	724	3.4207	0.00220984	0.00248532	15.676	In Detection Range
U022	F08	741	724	3.4207	0.00276081	0.00248532	15.676	In Detection Range
U023	G07	536	542	1.43641	0.000419767	0.000455868	11.1994	In Detection Range
U023	G08	547	542	1.43641	0.000491969	0.000455868	11.1994	In Detection Range
U024	H07	698	681	3.63685	0.00209276	0.00185595	18.0447	In Detection Range
U024	H08	663	681	3.63685	0.00161914	0.00185595	18.0447	In Detection Range

## Sheet: KC GRO
Unknowns: KC/GRO
Sample	Well	Signal	Mean	CV	Calc. Concentration	Calc. Conc. Mean	Calc. Conc. CV	Detection Range
U001	A03	2830	7685	89.343	0.0150829	0.174132	129.172	In Detection Range
U001	A04	12540	7685	89.343	0.333182	0.174132	129.172	In Detection Range
U002	B03	3716	9493	86.0596	0.0270972	0.261416	126.762	In Detection Range
U002	B04	15269	9493	86.0596	0.495735	0.261416	126.762	In Detection Range
U003	C03	4325	9381	76.2172	0.037357	0.240047	119.413	In Detection Range
U003	C04	14436	9381	76.2172	0.442737	0.240047	119.413	In Detection Range
U004	D03	3026	8778	92.667	0.0174426	0.232975	130.833	In Detection Range
U004	D04	14529	8778	92.667	0.448507	0.232975	130.833	In Detection Range
U005	E03	24949	26982	10.6532	1.32846	1.5626	21.1907	In Detection Range					26	0.174132
U005	E04	29014	26982	10.6532	1.79674	1.5626	21.1907	In Detection Range					27	0.261416
U006	F03	2106	5157	83.6681	0.0078409	0.0743268	126.503	In Detection Range				Air control	31	0.240047
U006	F04	8208	5157	83.6681	0.140813	0.0743268	126.503	In Detection Range					32	0.232975
U007	G03	10905	10452	6.12934	0.251088	0.230817	12.4199	In Detection Range					33	1.5626
U007	G04	9999	10452	6.12934	0.210547	0.230817	12.4199	In Detection Range					34	0.0743268
U008	H03	9914	11875	23.3539	0.206924	0.306663	45.9958	In Detection Range					35	0.230817
U008	H04	13836	11875	23.3539	0.406402	0.306663	45.9958	In Detection Range					81	0.306663
U009	A05	16958	17886	7.33753	0.612295	0.683354	14.7059	In Detection Range					82	0.683354
U009	A06	18814	17886	7.33753	0.754414	0.683354	14.7059	In Detection Range				BBG	83	0.520727
U010	B05	16472	15624	7.68048	0.577507	0.520727	15.4206	In Detection Range					84	0.318717
U010	B06	14775	15624	7.68048	0.463947	0.520727	15.4206	In Detection Range					85	0.400645
U011	C05	12587	12264	3.73057	0.335711	0.318717	7.5408	In Detection Range					61	1.76347
U011	C06	11940	12264	3.73057	0.301722	0.318717	7.5408	In Detection Range					62	1.29521
U012	D05	13402	13735	3.42368	0.381081	0.400645	6.90576	In Detection Range				CIE	65	15.1305
U012	D06	14067	13735	3.42368	0.420209	0.400645	6.90576	In Detection Range					69	11.7747
U013	E05	28714	28744	0.147601	1.75979	1.76347	0.295097	In Detection Range					72	5.30612
U013	E06	28774	28744	0.147601	1.76715	1.76347	0.295097	In Detection Range					79	0.917626
U014	F05	26191	24583	9.25052	1.46411	1.29521	18.4418	In Detection Range					41	0.0772929
U014	F06	22975	24583	9.25052	1.12631	1.29521	18.4418	In Detection Range					42	0.141312
U015	G05	86610	84452	3.6146	15.9	15.1305	7.19198	In Detection Range				CIE+BBG	43	0.197762
U015	G06	82293	84452	3.6146	14.3611	15.1305	7.19198	In Detection Range					44	0.405235
U016	H05	76296	74460	3.48808	12.3526	11.7747	6.94119	In Detection Range					46	0.397499
U016	H06	72623	74460	3.48808	11.1968	11.7747	6.94119	In Detection Range					49	0.605507
U017	A07	48099	49887	5.06868	4.92758	5.30612	10.0892	In Detection Range
U017	A08	51675	49887	5.06868	5.68467	5.30612	10.0892	In Detection Range
U018	B07	20451	20741	1.97399	0.89194	0.917626	3.9586	In Detection Range
U018	B08	21030	20741	1.97399	0.943312	0.917626	3.9586	In Detection Range
U019	C07	6358	6126	5.3678	0.083347	0.0772929	11.077	In Detection Range
U019	C08	5893	6126	5.3678	0.0712389	0.0772929	11.077	In Detection Range
U020	D07	8329	8222	1.84915	0.145088	0.141312	3.77909	In Detection Range
U020	D08	8114	8222	1.84915	0.137535	0.141312	3.77909	In Detection Range
U021	E07	9939	9693	3.59663	0.207986	0.197762	7.31133	In Detection Range
U021	E08	9446	9693	3.59663	0.187538	0.197762	7.31133	In Detection Range
U022	F07	14227	13810	4.27029	0.429906	0.405235	8.6097	In Detection Range
U022	F08	13393	13810	4.27029	0.380564	0.405235	8.6097	In Detection Range
U023	G07	13521	13684	1.68457	0.387944	0.397499	3.39963	In Detection Range
U023	G08	13847	13684	1.68457	0.407055	0.397499	3.39963	In Detection Range
U024	H07	16703	16864	1.34599	0.593916	0.605507	2.70699	In Detection Range
U024	H08	17024	16864	1.34599	0.617097	0.605507	2.70699	In Detection Range

## Sheet: IL2
Unknowns: IL-2
Sample	Well	Signal	Mean	CV	Calc. Concentration	Calc. Conc. Mean	Calc. Conc. CV	Detection Range
U001	A03	389	431	13.633	NaN	NaN	NaN	Below Fit Curve Range
U001	A04	472	431	13.633	2.07938e-05	NaN	NaN	Below Detection Range
U002	B03	456	454	0.779611	5.71326e-06	4.35273e-06	44.2038	Below Detection Range			4.35273e-06
U002	B04	451	454	0.779611	2.99221e-06	4.35273e-06	44.2038	Below Detection Range
U003	C03	399	421	7.39019	NaN	NaN	NaN	Below Fit Curve Range
U003	C04	443	421	7.39019	4.94155e-07	NaN	NaN	Below Detection Range					26	NaN
U004	D03	367	426	19.4434	NaN	NaN	NaN	Below Fit Curve Range					27	4.35273e-06
U004	D04	484	426	19.4434	3.87612e-05	NaN	NaN	Below Detection Range				Air control	31	4.94155e-07
U005	E03	491	463	8.71461	5.19672e-05	NaN	NaN	Below Detection Range					32	NaN
U005	E04	434	463	8.71461	NaN	NaN	NaN	Below Fit Curve Range					33	3.87612e-05
U006	F03	332	394	22.1027	NaN	NaN	NaN	Below Fit Curve Range					34	5.0954e-06
U006	F04	455	394	22.1027	5.0954e-06	NaN	NaN	Below Detection Range					35	0.000127226
U007	G03	533	518	4.09521	0.000175067	0.000127226	53.1799	Below Detection Range					81	4.54977e-05
U007	G04	503	518	4.09521	7.93839e-05	0.000127226	53.1799	Below Detection Range					82	0.000281722
U008	H03	479	487	2.32314	3.05647e-05	4.54977e-05	46.4165	Below Detection Range				BBG	83	3.84544e-05
U008	H04	495	487	2.32314	6.04308e-05	4.54977e-05	46.4165	Below Detection Range					84	1.73475e-05
U009	A05	482	541	15.3065	3.53598e-05	0.000281722	123.671	Below Detection Range					85	0.000107009
U009	A06	599	541	15.3065	0.000528085	0.000281722	123.671	In Detection Range					61	5.20619e-05
U010	B05	472	483	3.07756	2.07938e-05	3.84544e-05	64.9494	Below Detection Range					62	0.000140578
U010	B06	493	483	3.07756	5.61151e-05	3.84544e-05	64.9494	Below Detection Range				CIE	65	0.000494259
U011	C05	476	468	2.41746	2.61355e-05	1.73475e-05	71.6418	Below Detection Range					69	0.000589254
U011	C06	460	468	2.41746	8.55954e-06	1.73475e-05	71.6418	Below Detection Range					72	0.000165857
U012	D05	515	513	0.55135	0.000112949	0.000107009	7.84934	Below Detection Range					79	0.000549272
U012	D06	511	513	0.55135	0.00010107	0.000107009	7.84934	Below Detection Range					41	2.31651e-05
U013	E05	475	489	4.04887	2.47398e-05	5.20619e-05	74.2178	Below Detection Range					42	0.000133743
U013	E06	503	489	4.04887	7.93839e-05	5.20619e-05	74.2178	Below Detection Range				CIE+BBG	43	0.000290877
U014	F05	532	523	2.43364	0.000171241	0.000140578	30.8476	Below Detection Range					44	0.000559517
U014	F06	514	523	2.43364	0.000109914	0.000140578	30.8476	Below Detection Range					46	0.000138335
U015	G05	620	591	6.93946	0.000682943	0.000494259	53.9878	In Detection Range					49	0.000109918
U015	G06	562	591	6.93946	0.000305575	0.000494259	53.9878	In Detection Range
U016	H05	621	607	3.26178	0.00069084	0.000589254	24.3808	In Detection Range
U016	H06	593	607	3.26178	0.000487667	0.000589254	24.3808	In Detection Range
U017	A07	527	531	0.933034	0.000152775	0.000165857	11.1544	Below Detection Range
U017	A08	534	531	0.933034	0.000178938	0.000165857	11.1544	Below Detection Range
U018	B07	629	599	7.08287	0.000755738	0.000549272	53.1588	In Detection Range
U018	B08	569	599	7.08287	0.000342807	0.000549272	53.1588	In Detection Range
U019	C07	449	468	5.74147	2.15798e-06	2.31651e-05	128.247	Below Detection Range
U019	C08	487	468	5.74147	4.41722e-05	2.31651e-05	128.247	Below Detection Range
U020	D07	522	522	0.135591	0.000135413	0.000133743	1.76611	Below Detection Range
U020	D08	521	522	0.135591	0.000132073	0.000133743	1.76611	Below Detection Range
U021	E07	554	559	1.26495	0.000265771	0.000290877	12.2063	In Detection Range
U021	E08	564	559	1.26495	0.000315983	0.000290877	12.2063	In Detection Range
U022	F07	604	604	0.117168	0.000563062	0.000559517	0.895979	In Detection Range
U022	F08	603	604	0.117168	0.000555972	0.000559517	0.895979	In Detection Range
U023	G07	530	523	2.02997	0.000163722	0.000138335	25.9529	Below Detection Range
U023	G08	515	523	2.02997	0.000112949	0.000138335	25.9529	Below Detection Range
U024	H07	493	512	5.11495	5.61151e-05	0.000109918	69.2235	Below Detection Range
U024	H08	530	512	5.11495	0.000163722	0.000109918	69.2235	Below Detection Range

## Sheet: IL4
Unknowns: IL-4
Sample	Well	Signal	Mean	CV	Calc. Concentration	Calc. Conc. Mean	Calc. Conc. CV	Detection Range
U001	A03	1130	1181	6.1071	NaN	NaN	NaN	Below Fit Curve Range
U001	A04	1232	1181	6.1071	2.50444e-09	NaN	NaN	Below Detection Range
U002	B03	1113	1097	2.12809	NaN	NaN	NaN	Below Fit Curve Range
U002	B04	1080	1097	2.12809	NaN	NaN	NaN	Below Fit Curve Range
U003	C03	1131	1146	1.85106	NaN	NaN	NaN	Below Fit Curve Range
U003	C04	1161	1146	1.85106	NaN	NaN	NaN	Below Fit Curve Range					26	NaN
U004	D03	1059	1095	4.64947	NaN	NaN	NaN	Below Fit Curve Range					27	NaN
U004	D04	1131	1095	4.64947	NaN	NaN	NaN	Below Fit Curve Range				Air control	31	NaN
U005	E03	1169	1187	2.08586	NaN	NaN	NaN	Below Fit Curve Range					32	NaN
U005	E04	1204	1187	2.08586	NaN	NaN	NaN	Below Fit Curve Range					33	NaN
U006	F03	1234	1252	1.97753	3.56501e-08	3.71291e-06	140.063	Below Detection Range					34	3.71291e-06
U006	F04	1269	1252	1.97753	7.39016e-06	3.71291e-06	140.063	Below Detection Range					35	1.73809e-05
U007	G03	1305	1285	2.20111	2.8878e-05	1.73809e-05	93.5477	In Detection Range					81	3.47278e-05
U007	G04	1265	1285	2.20111	5.88375e-06	1.73809e-05	93.5477	Below Detection Range					82	NaN
U008	H03	1245	1295	5.40777	9.45996e-07	3.47278e-05	137.569	Below Detection Range				BBG	83	NaN
U008	H04	1344	1295	5.40777	6.85096e-05	3.47278e-05	137.569	In Detection Range					84	NaN
U009	A05	1209	1240	3.47991	NaN	NaN	NaN	Below Fit Curve Range					85	NaN
U009	A06	1270	1240	3.47991	7.79405e-06	NaN	NaN	Below Detection Range					61	NaN
U010	B05	1126	1180	6.41462	NaN	NaN	NaN	Below Fit Curve Range					62	1.06866e-06
U010	B06	1233	1180	6.41462	1.41753e-08	NaN	NaN	Below Detection Range				CIE	65	1.75503e-05
U011	C05	1173	1178	0.60026	NaN	NaN	NaN	Below Fit Curve Range					69	0.000204692
U011	C06	1183	1178	0.60026	NaN	NaN	NaN	Below Fit Curve Range					72	NaN
U012	D05	1109	1107	0.319524	NaN	NaN	NaN	Below Fit Curve Range					79	NaN
U012	D06	1104	1107	0.319524	NaN	NaN	NaN	Below Fit Curve Range					41	NaN
U013	E05	1174	1174	0.0602562	NaN	NaN	NaN	Below Fit Curve Range					42	NaN
U013	E06	1173	1174	0.0602562	NaN	NaN	NaN	Below Fit Curve Range				CIE+BBG	43	NaN
U014	F05	1237	1244	0.795779	1.60285e-07	1.06866e-06	120.21	Below Detection Range					44	1.28691e-05
U014	F06	1251	1244	0.795779	1.97704e-06	1.06866e-06	120.21	Below Detection Range					46	NaN
U015	G05	1303	1287	1.8138	2.73066e-05	1.75503e-05	78.6166	In Detection Range					49	1.04377e-05
U015	G06	1270	1287	1.8138	7.79405e-06	1.75503e-05	78.6166	Below Detection Range
U016	H05	1293	1395	10.2935	2.01191e-05	0.000204692	127.521	Below Detection Range
U016	H06	1496	1395	10.2935	0.000389264	0.000204692	127.521	In Detection Range
U017	A07	1125	1132	0.812407	NaN	NaN	NaN	Below Fit Curve Range				Air control	34	3.71291e-06
U017	A08	1138	1132	0.812407	NaN	NaN	NaN	Below Fit Curve Range					35	1.73809e-05
U018	B07	1119	1126	0.816738	NaN	NaN	NaN	Below Fit Curve Range				BBG	81	3.47278e-05
U018	B08	1132	1126	0.816738	NaN	NaN	NaN	Below Fit Curve Range					62	1.06866e-06
U019	C07	1172	1142	3.7151	NaN	NaN	NaN	Below Fit Curve Range				CIE	65	1.75503e-05
U019	C08	1112	1142	3.7151	NaN	NaN	NaN	Below Fit Curve Range					69	0.000204692
U020	D07	1025	1032	0.959253	NaN	NaN	NaN	Below Fit Curve Range				CIE+BBG	44	1.28691e-05
U020	D08	1039	1032	0.959253	NaN	NaN	NaN	Below Fit Curve Range					49	1.04377e-05
U021	E07	1181	1196	1.77368	NaN	NaN	NaN	Below Fit Curve Range
U021	E08	1211	1196	1.77368	NaN	NaN	NaN	Below Fit Curve Range
U022	F07	1255	1276	2.32747	2.8777e-06	1.28691e-05	109.798	Below Detection Range
U022	F08	1297	1276	2.32747	2.28604e-05	1.28691e-05	109.798	Below Detection Range
U023	G07	1217	1223	0.693809	NaN	NaN	NaN	Below Fit Curve Range
U023	G08	1229	1223	0.693809	NaN	NaN	NaN	Below Fit Curve Range
U024	H07	1248	1270	2.44982	1.41374e-06	1.04377e-05	122.266	Below Detection Range
U024	H08	1292	1270	2.44982	1.94616e-05	1.04377e-05	122.266	Below Detection Range

## Sheet: IL12p70
Unknowns: IL-12p70
Sample	Well	Signal	Mean	CV	Calc. Concentration	Calc. Conc. Mean	Calc. Conc. CV	Detection Range
U001	A03	626	636	2.22361	NaN	NaN	NaN	Below Fit Curve Range
U001	A04	646	636	2.22361	4.57297e-09	NaN	NaN	Below Detection Range
U002	B03	573	593	4.76969	NaN	NaN	NaN	Below Fit Curve Range
U002	B04	613	593	4.76969	NaN	NaN	NaN	Below Fit Curve Range
U003	C03	648	647	0.21858	1.02041e-06	5.12491e-07	140.159	Below Detection Range					26	NaN
U003	C04	646	647	0.21858	4.57297e-09	5.12491e-07	140.159	Below Detection Range					27	NaN
U004	D03	543	584	9.92855	NaN	NaN	NaN	Below Fit Curve Range				Air control	31	5.12491e-07
U004	D04	625	584	9.92855	NaN	NaN	NaN	Below Fit Curve Range					32	NaN
U005	E03	632	647	3.17186	NaN	NaN	NaN	Below Fit Curve Range					33	NaN
U005	E04	661	647	3.17186	4.31375e-05	NaN	NaN	Below Detection Range					34	NaN
U006	F03	621	636	3.22677	NaN	NaN	NaN	Below Fit Curve Range					35	0.000340881
U006	F04	650	636	3.22677	3.61708e-06	NaN	NaN	Below Detection Range					81	NaN
U007	G03	706	687	4.01707	0.000600165	0.000340881	107.569	Below Detection Range					82	0.000110078	Air control	31	5.12491e-07
U007	G04	667	687	4.01707	8.15963e-05	0.000340881	107.569	Below Detection Range				BBG	83	0.00011359		35	0.000340881
U008	H03	518	609	21.0331	NaN	NaN	NaN	Below Fit Curve Range					84	NaN	BBG	82	0.000110078
U008	H04	699	609	21.0331	0.000473935	NaN	NaN	Below Detection Range					85	NaN		83	0.00011359
U009	A05	655	668	2.64834	1.64504e-05	0.000110078	120.287	Below Detection Range					61	NaN		62	0.000146415
U009	A06	680	668	2.64834	0.000203706	0.000110078	120.287	Below Detection Range					62	0.000146415	CIE	65	0.000318522
U010	B05	671	671	0	0.00011359	0.00011359	0	Below Detection Range				CIE	65	0.000318522		69	0.00114492
U010	B06	671	671	0	0.00011359	0.00011359	0	Below Detection Range					69	0.00114492		43	7.50223e-05
U011	C05	590	613	5.30618	NaN	NaN	NaN	Below Fit Curve Range					72	NaN	CIE+BBG	44	0.00171597
U011	C06	636	613	5.30618	NaN	NaN	NaN	Below Fit Curve Range					79	NaN		46	8.53153e-05
U012	D05	607	625	3.96297	NaN	NaN	NaN	Below Fit Curve Range					41	NaN		49	0.000628724
U012	D06	642	625	3.96297	NaN	NaN	NaN	Below Fit Curve Range					42	NaN
U013	E05	424	431	2.29687	NaN	NaN	NaN	Below Fit Curve Range				CIE+BBG	43	7.50223e-05
U013	E06	438	431	2.29687	NaN	NaN	NaN	Below Fit Curve Range					44	0.00171597
U014	F05	680	674	1.25894	0.000203706	0.000146415	55.3377	Below Detection Range					46	8.53153e-05
U014	F06	668	674	1.25894	8.91231e-05	0.000146415	55.3377	Below Detection Range					49	0.000628724
U015	G05	690	689	0.205256	0.000332606	0.000318522	6.25311	Below Detection Range
U015	G06	688	689	0.205256	0.000304438	0.000318522	6.25311	Below Detection Range
U016	H05	684	722	7.44323	0.000251673	0.00114492	110.334	Below Detection Range
U016	H06	760	722	7.44323	0.00203816	0.00114492	110.334	In Detection Range
U017	A07	641	653	2.49248	NaN	NaN	NaN	Below Fit Curve Range
U017	A08	664	653	2.49248	6.09215e-05	NaN	NaN	Below Detection Range
U018	B07	643	649	1.19941	NaN	NaN	NaN	Below Fit Curve Range
U018	B08	654	649	1.19941	1.31828e-05	NaN	NaN	Below Detection Range
U019	C07	632	634	0.334857	NaN	NaN	NaN	Below Fit Curve Range
U019	C08	635	634	0.334857	NaN	NaN	NaN	Below Fit Curve Range
U020	D07	640	640	0.110572	NaN	NaN	NaN	Below Fit Curve Range
U020	D08	639	640	0.110572	NaN	NaN	NaN	Below Fit Curve Range
U021	E07	664	666	0.424689	6.09215e-05	7.50223e-05	26.5808	Below Detection Range
U021	E08	668	666	0.424689	8.91231e-05	7.50223e-05	26.5808	Below Detection Range
U022	F07	756	750	1.13137	0.00190405	0.00171597	15.501	In Detection Range
U022	F08	744	750	1.13137	0.00152788	0.00171597	15.501	In Detection Range
U023	G07	675	666	2.01879	0.000150571	8.53153e-05	108.169	Below Detection Range
U023	G08	656	666	2.01879	2.00602e-05	8.53153e-05	108.169	Below Detection Range
U024	H07	718	707	2.30198	0.000849257	0.000628724	49.6054	Below Detection Range
U024	H08	695	707	2.30198	0.000408191	0.000628724	49.6054	Below Detection Range
